# Supplementary material for: National trends in repair for type B aortic dissection
Source: Clin Cardiol. 2021 Jun 26;44(8):1058–68. doi: 10.1002/clc.23672 (PMC8364733; doi:10.1002/clc.23672)
Supplement: Supplementary file 1 — Appendix S1: Supporting information. [file CLC-44-1058-s001.zip]

Archive with 3 entries (3 files):
- CLC_23672_CLC_23672_Appendix A.docx
- CLC_23672_CLC_23672_Appendix B.docx
- CLC_23672_CLC_23672_Appendix C.docx
